# Supplementary material for: Probing the zooarchaeological record across time and space for ancient pathogen DNA
Source: Nat Commun. 2026 Apr 30;17:3469. doi: 10.1038/s41467-026-71543-4 (PMC13133277; doi:10.1038/s41467-026-71543-4)
Supplement: Supplementary file 6 — Source Data [file 41467_2026_71543_MOESM6_ESM.xlsx]

## Sheet: Sheet1
Sample type by country	Tooth	Bones with palaeopathological lesions	Bones without palaeopathological lesions	Total		Species by country	Other/ Unclassified	Other ungulates	Pig	Cattle	Sheep/goat	Dog	Total
Turkmenistan	9	0	0	9		Turkmenistan	0	0	0	0	9	0	9
Czech	9	0	1	10		Czech	0	0	2	1	0	7	10
Russia	8	0	3	11		Russia	4	1	1	4	0	1	11
Moldova	30	0	0	30		Moldova	1	0	9	8	9	3	30
Poland	0	38	1	39		Poland	0	3	10	18	7	1	39
Germany	30	7	22	59		Germany	0	3	6	32	4	0	45
Romania	24	59	0	83		Romania	2	6	20	40	9	5	82
Uzbekistan	21	84	0	105		Uzbekistan	1	17	0	9	77	1	105
Total	131	188	27	346		Total	8	30	48	112	115	18	331
						*Note that this study includes at least 328 individuals, but 331 individuals have been counted in 'species by country. This is because some of the bones articulate, but we cannot be absolutely certain that they belong to the same individual.
